# Supplementary material for: Lived Experiences of Women with Arteriovenous Fistula Undergoing Hemodialysis: A Phenomenological Study
Source: Healthcare (Basel). 2026 May 11;14(10):1296. doi: 10.3390/healthcare14101296 (PMC13206657; doi:10.3390/healthcare14101296)
Supplement: Supplementary file 1 [file healthcare-14-01296-s001.zip]

Archive with 1 entries (1 files):
- healthcare-4234138-supplementary.xlsx
