# Supplementary material for: Lived Experiences of Women with Arteriovenous Fistula Undergoing Hemodialysis: A Phenomenological Study
Source: Healthcare (Basel). 2026 May 11;14(10):1296. doi: 10.3390/healthcare14101296 (PMC13206657; doi:10.3390/healthcare14101296)
Supplement: Supplementary file 1 [file healthcare-14-01296-s001.zip › healthcare-4234138-supplementary.xlsx]

## Sheet: 2026.04.14(Final English Trans)
Supplementary Table S1. Lived Experiences of Women with Arteriovenous Fistula Undergoing Hemodialysis: A Phenomenological Study
Number/page/paraphrase	participant statements	Keyword	Subthemes	Theme	Theme cluster	Core theme
P2-23-11	Of course! I didn't know what to say. At first, I didn't want to live or make any effort. I wondered how I could go on like this. I just didn't feel like making any effort.	Feelings of doubt about life after AVF formation	Anxiety due to physical changes after AVF formation	Encountering the unfamiliar body	Shaken self-confrontation of the visible body	Women's lives shaken and repositioned amid visible, life-sustaining bodily changes
P2-28-8	At first, my hand would brush against something without me realizing it, startling me. This happens because of things passing by.	Anxiety and shock caused by the AVF thrill	Anxiety due to physical changes after AVF formation	Encountering the unfamiliar body	Shaken self-confrontation of the visible body
P2-28-10	I even get startled sometimes while I’m asleep.	Anxiety and shock caused by the AVF thrill	Anxiety due to physical changes after AVF formation	Encountering the unfamiliar body	Shaken self-confrontation of the visible body
P2-28-12	At first, I was really startled and anxious. Some days, my arm would touch something, and I wouldn’t even realize it until I jumped.	Anxiety and shock caused by the AVF thrill	Anxiety due to physical changes after AVF formation	Encountering the unfamiliar body	Shaken self-confrontation of the visible body
P3-43-15	When these symptoms first started, my arm swelled up really badly.	Changes in the arm after AVF formation	Anxiety due to physical changes after AVF formation	Encountering the unfamiliar body	Shaken self-confrontation of the visible body
P3-44-7	It started with my arm, but after a few days, my breasts swelled up too. They became so large I wondered if they were really mine.	Changes in the chest after AVF formation	Anxiety due to physical changes after AVF formation	Encountering the unfamiliar body	Shaken self-confrontation of the visible body
P3-44-13	At that time, they were bigger than my friends’ breasts when they were breastfeeding. Because of this, I couldn’t wear any clothes so I can't go outside. I can't go out at all.	Restrictions on going out due to physical changes	Anxiety due to physical changes after AVF formation	Encountering the unfamiliar body	Shaken self-confrontation of the visible body
P3-44-15	With my personality, I really can’t handle going back and forth between the hospital and home. But I just couldn’t go out like that. So how was I supposed to go out? Everyone would be staring at me, so I cried a lot. Seeing that, seeing myself like that…	Emotional outbursts	Anxiety due to physical changes after AVF formation	Encountering the unfamiliar body	Shaken self-confrontation of the visible body
P3-45-6	Before all this happened, my arms used to look like this—you know, completely… like I was severely obese. They were just dangling.	The arm sags like it's extremely obese	Anxiety due to physical changes after AVF formation	Encountering the unfamiliar body	Shaken self-confrontation of the visible body
P3-45-8	So, when I went into the bathroom to wash up sometime after the symptoms began, there was this mirror, right? I looked at my arms and chest and was so shocked I almost fainted. There were needle marks and scars from that, but that was the least of it. I was most shocked when I saw this...	Shocked to the point of fainting when looking at the arm	Anxiety due to physical changes after AVF formation	Encountering the unfamiliar body	Shaken self-confrontation of the visible body
P3-45-10	When I first saw it, it felt so incredibly unfamiliar because it wasn't my own body. Having just one limb dangling as that made it even stranger… I was suddenly overcome with anxiety, wondering if this were something I'd have to live with forever.	Experiencing a sense of unfamiliarity and anxiety after AVF formation	Anxiety due to physical changes after AVF formation	Encountering the unfamiliar body	Shaken self-confrontation of the visible body
P3-55-9	Sometimes, when I wash this part and look at it, it’s just so huge—my arm is so thick it practically dangling. That’s how massive it is, right?	The arm feels dangling.	Anxiety due to physical changes after AVF formation	Encountering the unfamiliar body	Shaken self-confrontation of the visible body
P3-56-2	“When I first saw it, it felt so incredibly unfamiliar because it wasn’t my own body. Having just one limb dangling as that made it even stranger… I was suddenly overcome with anxiety, wondering if this were something I’d have to live with forever”	A sense of unfamiliarity and anxiety	Anxiety due to physical changes after AVF formation	Encountering the unfamiliar body	Shaken self-confrontation of the visible body
P3-56-6	Sometimes it would even happen while I was sleeping. It would just keep appearing in my dreams. I had nightmares and stuff like that.	Tormented by nightmares	Anxiety due to physical changes after AVF formation	Encountering the unfamiliar body	Shaken self-confrontation of the visible body
P3-56-6	Now, looking at myself, I felt a lot of anxiety and fear—like this would never go away, even after a year had passed.	Anxiety and fear	Anxiety due to physical changes after AVF formation	Encountering the unfamiliar body	Shaken self-confrontation of the visible body
P1-18-8	Honestly, I even felt like, “Do I really have to live like this?” At first, it's not like I committed a crime or did anything wrong—it’s just that I got sick. But the people around me don’t see it that way. They ask things like, “What did you do to get such a disease?”	Induces feelings of guilt.	Recurring feelings of loss	Encountering the unfamiliar body	Shaken self-confrontation of the visible body
P1-18-8	Even I hate my own arm.	I hate my arm.	Recurring feelings of loss	Encountering the unfamiliar body	Shaken self-confrontation of the visible body
P1-18-8	You know how you look in the mirror sometimes? I hate myself—I hate how they stick out like that.	I hate the way I look in the mirror.	Recurring feelings of loss	Encountering the unfamiliar body	Shaken self-confrontation of the visible body
P1-18-9	Every morning and evening when I shower, I can't help but see it, even if I try not to… ‘Do I have to live like this?’ I think. You can't help feeling that sense of loss.	Feelings of doubt about life	Recurring feelings of loss	Encountering the unfamiliar body	Shaken self-confrontation of the visible body
P1-19-6	When I first started doing this, I felt that way a lot—it happened often. I’d wonder if I really had to live like this, and it was impossible not to feel a sense of loss.	Sense of loss	Recurring feelings of loss	Encountering the unfamiliar body	Shaken self-confrontation of the visible body
P2-24-15	Every time I go to Pohang for blood vessel treatment, I lose all motivation.	Re-procedure due to blocked blood vessels	Recurring feelings of loss	Encountering the unfamiliar body	Shaken self-confrontation of the visible body
P2-25-6	Yeah, but more than that, when I think about having to keep doing this until I die, that’s what makes me feel like dying.	Seeing this makes me feel like I'm going to die.	Recurring feelings of loss	Encountering the unfamiliar body	Shaken self-confrontation of the visible body
P3-50-10	There were times I cried all night long, times I couldn’t even catch a single breath and just cried all night—I really bawled my eyes out.	Crying all night	Recurring feelings of loss	Encountering the unfamiliar body	Shaken self-confrontation of the visible body
P3-50-11	Now that I’m alone, it just comes flooding back, like a tidal wave.	Emotional outbursts when alone	Recurring feelings of loss	Encountering the unfamiliar body	Shaken self-confrontation of the visible body
P3-56-9	Every time I look at this, I feel a sense of loss. I feel those emotions a lot. I can’t help but feel them.	Sense of loss	Recurring feelings of loss	Encountering the unfamiliar body	Shaken self-confrontation of the visible body
P3-56-9	With something like an AVF, you can’t help but see it, right? It’s permanently embedded in my body, so whenever I see this, I can’t say I never have those thoughts.	The AVF is embedded in my body.	Recurring feelings of loss	Encountering the unfamiliar body	Shaken self-confrontation of the visible body
P3-56-9	I see this AVF every time I change clothes or take a shower. Every time I see it, I always feel it. I can’t help but feel it—there’s always this sense of loss.	Sense of loss due to repeated exposure	Recurring feelings of loss	Encountering the unfamiliar body	Shaken self-confrontation of the visible body
P7-119-9	When my body changes, seeing my reflection in the mirror makes me feel a bit depressed. I feel depressed. It’s there; there’s no way it wouldn’t be. It really hurts inside.	Depression caused by my reflection in the mirror	Recurring feelings of loss	Encountering the unfamiliar body	Shaken self-confrontation of the visible body
P8-134-12	Every time I see this, I don’t want to live. I have to go every day to get two needles stuck in me for dialysis. There’s been a lot of despair, a lot of disappointment—there’s nothing pleasant about being alive.	Despair and disappointment	Recurring feelings of loss	Encountering the unfamiliar body	Shaken self-confrontation of the visible body
P8-134-12	When I’m on dialysis, if the nurse inserts the needle well, it’s okay, but if they insert it wrong, it hurts constantly until the dialysis is over. So sometimes I ask them to pull the needle out halfway through, but having it in for four hours isn’t good either, and I can’t just pull it out because it hurts too much—I hate that so much.	Experiencing recurring pain	Recurring feelings of loss	Encountering the unfamiliar body	Shaken self-confrontation of the visible body
P8-135-3	I desperately wondered if I had to keep living like this. They ruined this perfectly good arm, and now I have to do this for life—how could anyone want to live? That's why they say about humans: you can't even die, so you just endure like this."	Having to live with this on my perfectly healthy arm for the rest of my life	Recurring feelings of loss	Encountering the unfamiliar body	Shaken self-confrontation of the visible body
P8-143-3	When I look at this, I sometimes think back to that time. My veins are weak, so they had to do this again, but it got blocked. The doctor said we should do it again, but even if they do, there’s no guarantee it’ll last long, right? So back then, I thought, “What’s the point of living like this? Life is going to end someday anyway.” When you go into surgery, they put you under anesthesia, right? I…	Deprivation of the will to survive during AVF revision surgery	Recurring feelings of loss	Encountering the unfamiliar body	Shaken self-confrontation of the visible body
P8-143-3	It wasn’t just once or twice; back then, I wanted to give up on everything. When you’re under anesthesia, you don’t know anything, right? But when you wake up, once the anesthesia wears off, that’s when the pain kills you. Going through that over and over, I started thinking, ‘I want to stop this. I wish I could just wake up like this.’	Deprivation of the will to survive during AVF revision surgery	Recurring feelings of loss	Encountering the unfamiliar body	Shaken self-confrontation of the visible body
P1-12-5	I didn’t even want to go to the public bathhouse. And when you go there, everyone stares at you, right? I hated that.	When I go to the public bathhouse, everyone stares at me.	Negative self-stigmatization	Encountering the unfamiliar body	Shaken self-confrontation of the visible body
P1-14-21	I want to hide it... I never show this anywhere. Even if I want to wear short sleeves in summer, I can’t. I always wear long sleeves.	Always long sleeves	Negative self-stigmatization	Encountering the unfamiliar body	Shaken self-confrontation of the visible body
P1-18-8	Honestly, even when we look at ourselves or our arms, it’s kind of gross.	Even looking at our own arms feels strange.	Negative self-stigmatization	Encountering the unfamiliar body	Shaken self-confrontation of the visible body
P1-19-8	Yeah, it looks ugly, so	It’s ugly	Negative self-stigmatization	Encountering the unfamiliar body	Shaken self-confrontation of the visible body
P1-20-14	I feel self-conscious. Honestly, even if they tell me to go out, I’d still feel self-conscious if I went out like this.	The sense of withdrawal among friends	Negative self-stigmatization	Encountering the unfamiliar body	Shaken self-confrontation of the visible body
P1-28-6	Since I could die at any moment if I don’t get dialysis, I call myself a walking corpse. It’s something we always say among ourselves. Just looking at this brings it to mind.	A walking corpse	Negative self-stigmatization	Encountering the unfamiliar body	Shaken self-confrontation of the visible body
P3-49-17	Even when I go out, I worry about how other people see me—even though it’s not really about how they see me, but about how I feel about myself first.	Conscious of people’s gazes	Negative self-stigmatization	Encountering the unfamiliar body	Shaken self-confrontation of the visible body
P3-50-1	Won’t they see me as a bit of a monster? I just keep thinking things like that to myself.	Monster	Negative self-stigmatization	Encountering the unfamiliar body	Shaken self-confrontation of the visible body
P3-50-2	A woman’s arms look like that, and her face looks like this—not that I was ever particularly beautiful to begin with, but seeing her like that, I can’t help but wonder, what happened? What on earth happened? Did someone hit her? I mean, I wouldn’t say anything out loud, of course. But you know how it is—I feel like they’re looking at me while probably thinking something like that.	My upper arms look like this—people might think I got beaten up.	Negative self-stigmatization	Encountering the unfamiliar body	Shaken self-confrontation of the visible body
P3-50-6	I can’t even go to the neighborhood supermarket or places like that anymore. When people see me, they must be thinking, “What on earth happened?” And while I was going to the hospital and couldn’t be seen, they must be wondering, “What exactly happened during that time?” I feel like they’re looking at me that way.	I can’t even go to the local supermarket.	Negative self-stigmatization	Encountering the unfamiliar body	Shaken self-confrontation of the visible body
P3-50-6	Like they’re looking at me like I’m some kind of monster. It’s really strange. I haven’t heard it with my own ears, but I’m sure that’s how they see me.	People will look at me like I’m a monster.	Negative self-stigmatization	Encountering the unfamiliar body	Shaken self-confrontation of the visible body
P5-81-8	It’s so embarrassing.	I’m embarrassed by my AVF.	Negative self-stigmatization	Encountering the unfamiliar body	Shaken self-confrontation of the visible body
P5-81-8	I don’t use public bathhouses. I’m embarrassed... People stare like I’m some kind of female gangster... I pretend not to care, wash quickly, and rush into the changing area.	female gangster	Negative self-stigmatization	Encountering the unfamiliar body	Shaken self-confrontation of the visible body
P5-81-8	It’s kind of gross, and I can’t show it to others—ordinary people just wouldn’t understand.	It’s disgusting to show my AVF.	Negative self-stigmatization	Encountering the unfamiliar body	Shaken self-confrontation of the visible body
P5-81-14	I don’t use public bathhouses. I’m embarrassed... People stare like I’m some kind of female gangster... I pretend not to care, wash quickly, and rush into the changing area	I can’t go to public baths because I’m too embarrassed.	Negative self-stigmatization	Encountering the unfamiliar body	Shaken self-confrontation of the visible body
P5-81-14	It felt like people were constantly staring at me, so I couldn’t go to public baths. I’m so embarrassed.	I feel like people are constantly staring at me.	Negative self-stigmatization	Encountering the unfamiliar body	Shaken self-confrontation of the visible body
P5-84-16	It makes me feel a little self-conscious.	I feel self-conscious.	Negative self-stigmatization	Encountering the unfamiliar body	Shaken self-confrontation of the visible body
P6-94-14	How am I supposed to go out like this?	A sense of self-consciousness	Negative self-stigmatization	Encountering the unfamiliar body	Shaken self-confrontation of the visible body
P6-95-3	It felt like people were constantly staring at me, so I couldn’t go to public baths. I’m so embarrassed.	Discomfort.	Negative self-stigmatization	Encountering the unfamiliar body	Shaken self-confrontation of the visible body
P6-95-9	It’s embarrassing to go to a public bath.	I’m ashamed.	Negative self-stigmatization	Encountering the unfamiliar body	Shaken self-confrontation of the visible body
P6-96-1	Wouldn't any son-in-law hate it if his mother-in-law rolled up her sleeves to prepare side dishes, showing him her scars?	If I cook while my AVF is showing, people will hate it.	Negative self-stigmatization	Encountering the unfamiliar body	Shaken self-confrontation of the visible body
P6-96-3	It's embarrassing. It's humiliating.	Embarrassed and ashamed	Negative self-stigmatization	Encountering the unfamiliar body	Shaken self-confrontation of the visible body
P6-96-3	When I see people with bulging veins, it's kind of gross. If a stranger saw it, they'd say it's gross, right?	Disgusting	Negative self-stigmatization	Encountering the unfamiliar body	Shaken self-confrontation of the visible body
P6-96-5	It hurts my pride. It's not like it's a good thing to just go around showing off my bulging veins, is it?	It hurts my pride to show this bulge.	Negative self-stigmatization	Encountering the unfamiliar body	Shaken self-confrontation of the visible body
P6-96-7	I feel bad about it even when I look at myself, so I can’t imagine how others must feel when they see it. Don’t you think so?	How must it look to others?	Negative self-stigmatization	Encountering the unfamiliar body	Shaken self-confrontation of the visible body
P7-106-1	Since it got bigger after I had a graft and started dialysis, women started staring at it. I know they probably don’t mean it, but even I would probably think the same way.	It feels like the AVF is getting bigger, and people are staring at it.	Negative self-stigmatization	Encountering the unfamiliar body	Shaken self-confrontation of the visible body
P7-106-1	It’s not like I’m a patient with a contagious disease, but it feels like people are looking at me that way.	Like a patient with a contagious disease.	Negative self-stigmatization	Encountering the unfamiliar body	Shaken self-confrontation of the visible body
P7-125-13	To others, it might look ugly or gross, right? Since it sticks out so much.	It’s ugly or repulsive.	Negative self-stigmatization	Encountering the unfamiliar body	Shaken self-confrontation of the visible body
P7-125-14	My children say I shouldn’t do things. They say I shouldn’t lift heavy things... When I tried to shovel, they made a fuss. They said I shouldn’t do it	shouldn’t do it	Transition to a protected entity	Readjustment of position within the family	Being repositioned within the relational world
P8-135-9	If I just leave this out in the open, people will stare—it’d be weird.	It’s weird.	Negative self-stigmatization	Encountering the unfamiliar body	Shaken self-confrontation of the visible body
P8-9-11	Who wouldn’t want to live? But sometimes, that does make me feel inferior.	Inferiority complex	Negative self-stigmatization	Encountering the unfamiliar body	Shaken self-confrontation of the visible body
P9-154-5	At first, I thought this was something I really couldn’t show off, so I hid it.	Nothing to show off, so I hide behind it.	Negative self-stigmatization	Encountering the unfamiliar body	Shaken self-confrontation of the visible body
P9-158-1	When everyone stares at it, it’s all bumpy, right? It’s bumpy, and my veins look bigger than other people’s, so	People stare at the bumps.	Negative self-stigmatization	Encountering the unfamiliar body	Shaken self-confrontation of the visible body
P9-158-1	They stare at me like I’m a monkey at the zoo. If I go out like this,	Like they’re looking at me like a monkey at the zoo.	Negative self-stigmatization	Encountering the unfamiliar body	Shaken self-confrontation of the visible body
P1-3-11	I want to hide it... I never show this anywhere. Even if I want to wear short sleeves in summer, I can’t. I always wear long sleeves	Can’t go out in short sleeves.	Concealment of the AVF	The body experienced through others'gazes	Shaken self-confrontation of the visible body
P1-13-17	As a woman, this is something I want to hide.	Want to hide it as a woman.	Concealment of the AVF	The body experienced through others'gazes	Shaken self-confrontation of the visible body
P1-13-17	So, no matter where I go, I absolutely never show this.	Absolute concealment	Concealment of the AVF	The body experienced through others'gazes	Shaken self-confrontation of the visible body
P1-13-17	As a woman, I’ve given up on pretty clothes. Even if I want to wear short sleeves in the summer, I can’t. I always have to wear long sleeves whenever I go out.	Giving up pretty clothes and short sleeves	Concealment of the AVF	The body experienced through others'gazes	Shaken self-confrontation of the visible body
P1-13-17	Whenever I go out, I always have to wear long sleeves.	Always long sleeves	Concealment of the AVF	The body experienced through others'gazes	Shaken self-confrontation of the visible body
P1-20-2	I don’t even show my arm to my relatives.	I don’t show my arms even to relatives.	Concealment of the AVF	The body experienced through others'gazes	Shaken self-confrontation of the visible body
P1-20-4	I rarely show my arm even to people close to me.	I don’t show them even to someone close to me.	Concealment of the AVF	The body experienced through others'gazes	Shaken self-confrontation of the visible body
P1-27-3	Most patients just don’t go around with their arms exposed, right?	Do not show their arms.	Concealment of the AVF	The body experienced through others'gazes	Shaken self-confrontation of the visible body
P4-64-6	I keep it covered. Even when I go into my room at night, I don’t wear short-sleeved shirts.	I don’t wear short-sleeved shirts in my room.	Concealment of the AVF	The body experienced through others'gazes	Shaken self-confrontation of the visible body
P5-81-16	When I wear short-sleeved shirts, I have to cover them up with arm sleeves like this,	I cover them with arm sleeves.	Concealment of the AVF	The body experienced through others'gazes	Shaken self-confrontation of the visible body
P5-81-16	And I try to cover them up as much as possible so that the AVF isn’t visible; I pretty much keep them covered when I’m out and about.	I go around covering them.	Concealment of the AVF	The body experienced through others'gazes	Shaken self-confrontation of the visible body
P5-84-14	In the summer, since it’s hot, I want to wear clothes with a low neckline or short sleeves to show my arms and dress stylishly, but I don’t think I can really pull it off.	I’ve given up on short-sleeved clothes.	Concealment of the AVF	The body experienced through others'gazes	Shaken self-confrontation of the visible body
P5-84-14	Even if I want to wear a short, bold skirt, I keep hesitating because of my arms...	I’ve given up on skirts.	Concealment of the AVF	The body experienced through others'gazes	Shaken self-confrontation of the visible body
P6-94-10	First of all, I can’t wear short sleeves at all, especially in the summer—I absolutely can’t wear them...	I’ve given up on short sleeves in summer.	Concealment of the AVF	The body experienced through others'gazes	Shaken self-confrontation of the visible body
P6-94-14	Summer is the worst because I can’t wear short sleeves at all.	I can’t wear short sleeves in summer.	Concealment of the AVF	The body experienced through others'gazes	Shaken self-confrontation of the visible body
P6-95-1	I want to wear dresses too, but I can’t. I need to be able to wear shorts. So ever since this pain started, I haven’t worn dresses.	I’ve given up on dresses.	Concealment of the AVF	The body experienced through others'gazes	Shaken self-confrontation of the visible body
P6-95-1	One time when I went to church in the summer, everyone else was wearing short sleeves, but I was wearing long sleeves. People kept asking me, "Why are you wearing long sleeves when it’s so hot?" They didn't understand how I felt. I just brushed it off, saying, "Oh, I'm wearing long sleeves because I'm worried about getting sunburned."	I wear long sleeves even when it’s hot.	Concealment of the AVF	The body experienced through others'gazes	Shaken self-confrontation of the visible body
P6-95-3	Even though it’s hot, I hate showing it to others more than anything.	It’s hot, but I don’t want to show them.	Concealment of the AVF	The body experienced through others'gazes	Shaken self-confrontation of the visible body
P6-96-1	When it’s just my husband and me, I leave it out, but neither my daughter nor my mom—no one—knows I’m like this.	I hide my AVF from everyone except my husband.	Concealment of the AVF	The body experienced through others'gazes	Shaken self-confrontation of the visible body
P6-96-3	I don’t even show them to my daughter—I never show them to her.	I don’t show my AVF to my daughter either.	Concealment of the AVF	The body experienced through others'gazes	Shaken self-confrontation of the visible body
P6-96-1	No matter where I go, I can’t even roll up my sleeves properly.	Long sleeves, even if it’s uncomfortable.	Concealment of the AVF	The body experienced through others'gazes	Shaken self-confrontation of the visible body
P7-125-17	Now I’ve had them done here and there—on my upper arms, you know. So now I mostly wear long-sleeved tops or ones that reach my elbows.	Wearing long-sleeved shirts.	Concealment of the AVF	The body experienced through others'gazes	Shaken self-confrontation of the visible body
P7-125-18	I almost always wore long-sleeved tops, even in the summer.	Wears long-sleeved shirts even in summer	Concealment of the AVF	The body experienced through others'gazes	Shaken self-confrontation of the visible body
P6-96-1	You have to roll up your sleeves when you’re cooking, right? But whenever my son-in-law comes over while I’m cooking, I never roll them up—I never show him my arms.	Doesn’t roll up sleeves even when eating	Concealment of the AVF	The body experienced through others'gazes	Shaken self-confrontation of the visible body
P8-135-5	I can’t even wear short-sleeved shirts.	Can’t wear short sleeves	Concealment of the AVF	The body experienced through others'gazes	Shaken self-confrontation of the visible body
P8-135-7	I have to keep wearing long sleeves, and it’s hot even in the summer, so being told to wear long sleeves is uncomfortable. It’s hot, so	Wears long sleeves even if it’s uncomfortable in summer	Concealment of the AVF	The body experienced through others'gazes	Shaken self-confrontation of the visible body
P9-154-5	Even now, on days I don’t go to the hospital, I go to the public baths. So, when I go covered up like this, everyone stares at me.	Covers the AVF while at public baths	Concealment of the AVF	The body experienced through others'gazes	Shaken self-confrontation of the visible body
P1-3-2	The biggest change is that I no longer go to the public baths.	Avoids going to the public baths	Avoidance of exposure situations	The body experienced through others'gazes	Shaken self-confrontation of the visible body
P1-18-2	When we go to the public baths, we have to take everything off, right? And when I take it off, my arms are all exposed. Then everyone’s eyes are on me, on my arms. They just keep staring at my arms. I can’t go to public baths anymore, so I don’t.	Avoids going to the public baths out of fear of people’s eyes	Avoidance of exposure situations	The body experienced through others'gazes	Shaken self-confrontation of the visible body
P1-19-18	At some point, I just stopped going to public baths. If I go, people’s eyes go straight to my arms—they pretend not to look, but I can feel their stares.	Avoids going to the public baths out of fear of people’s eyes	Avoidance of exposure situations	The body experienced through others'gazes	Shaken self-confrontation of the visible body
P5-81-6	I don’t use public baths anymore.	Does not use public baths	Avoidance of exposure situations	The body experienced through others'gazes	Shaken self-confrontation of the visible body
P5-81-10	So, I just reluctantly look away—I close my eyes and pretend not to care while I wash up quickly, then I go straight into the sauna. When I’m wearing the sauna robe, it covers me up, so	Looking away, pretending not to care.	Avoidance of exposure situations	The body experienced through others'gazes	Shaken self-confrontation of the visible body
P6-95-3	A patient went to a public bath, and someone reported that her arms were all bulging like that, claiming she was using drugs, so the police came and took her away. When I heard that, I really didn’t want to go anymore.	Avoiding public baths due to experiences with others' misunderstandings	Avoidance of exposure situations	The body experienced through others'gazes	Shaken self-confrontation of the visible body
P7-104-7	My veins are a bit more prominent than the average person’s. So it’s really uncomfortable in the summer. I don’t show it, so people around me don’t know.	People around me don’t know.	Avoidance of exposure situations	The body experienced through others'gazes	Shaken self-confrontation of the visible body
P7-105-13	Public baths are crowded, especially with middle-aged women, and in this area, there are many older people. So, I keep hearing things like that, and I think I’ve stopped going to the baths since the beginning of this year.	I heard a rumor, so I didn't go to the public baths.	Avoidance of exposure situations	The body experienced through others'gazes	Shaken self-confrontation of the visible body
P7-108-10	Now my husband always tells the children. He tells them, “Mom is sick, so you mustn’t pull hard on her left arm. You mustn’t grab it hard, or press on it, or do anything like that.” He’s been drilling that into the children constantly.	Dad instills this in the children.	Transition to a protected entity	Readjustment of position within the family	Being repositioned within the relational world
P7-109-11	The children now say, “Mom, don’t do that.”	Children’s control	Transition to a protected entity	Readjustment of position within the family	Being repositioned within the relational world
P7-109-11	My children say I shouldn't do things. They say I shouldn't lift heavy things... When I tried to shovel, they made a fuss. They said I shouldn't do it.	Children’s control	Transition to a protected entity	Readjustment of position within the family	Being repositioned within the relational world
P7-112-7	I haven’t been able to hold our youngest once since his first birthday. My husband told me not to hold him, so I haven’t been able to hold him even once. I feel so sorry for him now.	Guilt for not being able to hold my child because of my husband	Transition to a protected entity	Readjustment of position within the family	Being repositioned within the relational world
P7-112-9	The baby would come running up to me, saying, “I love you, Mom,” but my husband would just shove him away and say, “No, don’t go to Mom. You can’t put any weight on Mom’s arms.” That kind of thing was so extreme. I held our older child a lot and did all that with him, but I just couldn’t do that much for our younger one.	The spouse controls the children.	Transition to a protected entity	Readjustment of position within the family	Being repositioned within the relational world
P7-116-12	“Mom has a painful arm. You can’t press hard on this part of her arm.”	Mom is the one with the sore arms.	Transition to a protected entity	Readjustment of position within the family	Being repositioned within the relational world
P7-116-12	Because I couldn’t hold my second child much, even now, there’s no such thing as rushing over like this. Every time that happens, it really breaks my heart.	Upset that my children’s behavior is being corrected because of me	Transition to a protected entity	Readjustment of position within the family	Being repositioned within the relational world
P7-123-11	At home, my husband had been telling the kids since they were little that I couldn’t do things that required using my arms or strenuous activities, so I think that idea has really sunk in with them.	During a clam-digging experience, my child stopped me while I was digging.	Transition to a protected entity	Readjustment of position within the family	Being repositioned within the relational world
P7-124-11	We went clam-digging, and when I tried to dig like this, my kids thought it would be too hard for me. Since they find it hard themselves, they were worried and wouldn’t let me do it.	Children restrict my use of the arm.	Transition to a protected entity	Readjustment of position within the family	Being repositioned within the relational world
P7-124-15	It made me feel really guilty that the kids were so worried about me at such a young age—worrying about things they really didn’t need to worry about.	Guilt over the child’s protective behavior	Transition to a protected entity	Readjustment of position within the family	Being repositioned within the relational world
P4-75-4	After getting the AVF, my husband won’t allow me to do anything. He does all the laundry and cooking... He says I need to take care of my arm	Husband’s restriction on my arm use	Transition to a protected entity	Readjustment of position within the family	Being repositioned within the relational world
P4-62-1	My husband does almost all the household chores.	My husband does almost all the household chores.	Transition to a protected entity	Readjustment of position within the family	Being repositioned within the relational world
P4-75-4	After getting the AVF, my husband won’t allow me to do anything. He does all the laundry and cooking... He says I need to take care of my arm.	Husband does all the laundry and cooking.	Renegotiation of roles with the patient's spouse	Readjustment of position within the family	Being repositioned within the relational world
P7-109-8	Now, I talk to my husband the most. I talk to him the most, and I’m most grateful to him. I’m truly grateful to him.	The center of emotional support shifts to the husband	Renegotiation of roles with the patient's spouse	Readjustment of position within the family	Being repositioned within the relational world
P7-110-1	I talk to my husband the most these days, and he really supports me, so maybe that’s why I’m able to stay so strong.	The center of emotional support shifts to the husband	Renegotiation of roles with the patient's spouse	Readjustment of position within the family	Being repositioned within the relational world
P7-110-3	My husband’s support is the biggest factor in helping me manage my emotions.	Shift in emotional support	Renegotiation of roles with the patient's spouse	Readjustment of position within the family	Being repositioned within the relational world
P7-111-1	Since my husband runs his own business, he takes care of the kids when I’m at the hospital, and on days when I’m not, we spend time together.	Division of roles between husband and wife	Renegotiation of roles with the patient's spouse	Readjustment of position within the family	Being repositioned within the relational world
P7-112-7	My husband told me not to hold the baby, so I haven’t held him even once.	Strengthening of the caregiver role	Renegotiation of roles with the patient's spouse	Readjustment of position within the family	Being repositioned within the relational world
P7-113-13	It’s only because my husband helps me stay mentally strong. I don’t think I have a naturally positive personality.	Coping through the spouse’s support	Renegotiation of roles with the patient's spouse	Readjustment of position within the family	Being repositioned within the relational world
P7-115-9	I really made a good choice in marriage. He supports me so much.	The center of emotional support shifts to the husband	Renegotiation of roles with the patient's spouse	Readjustment of position within the family	Being repositioned within the relational world
P7-125-9	On the days I have dialysis, my husband naturally takes care of most of the household chores.	Increased spouse’s household chores	Renegotiation of roles with the patient's spouse	Readjustment of position within the family	Being repositioned within the relational world
P1-11-7	I’ve pretty much cut off contact with all my friends. My friends stare at me for quite a long time... They ask, ‘Why is yours like that?’ Later, I saw them going off to talk quietly among themselves	Cutting off contact with friends	Changes in friendships	Distance in peer relationships	Being repositioned within the relational world
P1-11-9	Honestly, even I think my arm looks a bit ugly... That's why I don't meet up. I just naturally drifted away.	Distancing myself from friends	Changes in friendships	Distance in peer relationships	Being repositioned within the relational world
P1-18-4	“I can't stand looking at her. Ugh, why do her arms look like that?” There are people like that. That's why I'm starting to hate meeting up with friends.	Not wanting to meet friends.	Changes in friendships	Distance in peer relationships	Being repositioned within the relational world
P1-18-8	I can’t really blame them for anything. Honestly, I’m the one who doesn’t meet up with them. I’m just avoiding them.	Avoiding friends	Changes in friendships	Distance in peer relationships	Being repositioned within the relational world
P1-7-7	It’s not that my friends are pushing me away; I just naturally drifted away.	naturally drifted away from friends	Changes in friendships	Distance in peer relationships	Being repositioned within the relational world
P2-26-1	After not being able to meet up, I naturally drifted away from my friends.	naturally drifted away from friends	Changes in friendships	Distance in peer relationships	Being repositioned within the relational world
P5-83-13	I’ve completely cut myself off from normal, healthy people now.	I feel distant from normal, healthy people.	Changes in friendships	Distance in peer relationships	Being repositioned within the relational world
P9-156-11	I’ve just cut off all my friends.	I cut off contact with friends.	Changes in friendships	Distance in peer relationships	Being repositioned within the relational world
P1-18-4	My friends stare at me for quite a long time... They ask, ‘Why is yours like that?’ Later, I saw them going off to talk quietly among themselves.	Friends whispering behind my back.	Experiences of being marginalized	Distance in peer relationships	Being repositioned within the relational world
P1-20-4	So, sometimes, if I just sit there and watch, people will come over on purpose—like, if someone says my arm looks weird, and after hearing that, they’ll come over and deliberately stroke it like this. It's ridiculous.	A friend used to stroke my arm.	Experiences of being marginalized	Distance in peer relationships	Being repositioned within the relational world
P9-158-3	People take their clothes off when they go to a public bath. This happened at a certain bathhouse—that woman was young back then. She’s probably old now. I was pretty young myself at the time, and she kept following me around and staring at my arm.	A stranger followed me around in the bathhouse.	Experiences of being marginalized	Distance in peer relationships	Being repositioned within the relational world
P9-158-7	Later, I said, 'What are you so curious about? Is this the first time you’ve seen someone like me? I’m a dialysis patient because I’m sick. If you have questions, just ask! Why stare like that, making me uncomfortable and self-conscious while following me around?' She fired back even harder: 'No, it’s just your veins look bumpy and unusual—people get curious.	People around started giving me side-eye.	Experiences of being marginalized	Distance in peer relationships	Being repositioned within the relational world
P9-158-9	“No, let's put ourselves in each other's shoes. If you were in my shoes, and I followed you around all the time, staring at you, not doing my own work, and just watching everything you do... would you be okay with that?” We actually had a bit of an argument about this once, at the bathhouse.	Arguments in the bathhouse	Experiences of being marginalized	Distance in peer relationships	Being repositioned within the relational world
P6-93-6	I had to hide it while I worked, or else I’d get fired.	Working while hiding it. To avoid getting fired.	The burden of maintaining employment	Professional instability	Being repositioned within the relational world
P6-93-8	They gave us short-sleeved work uniforms. But they didn’t seem to notice when I wore arm sleeves.	Worried I'll get fired, I never show my arms.	The burden of maintaining employment	Professional instability	Being repositioned within the relational world
P6-93-8	Even when I changed clothes, I’d just go into the closet by myself.	I changed clothes by myself for fear of getting caught at work.	The burden of maintaining employment	Professional instability	Being repositioned within the relational world
P6-93-10	I go to the public bathhouse, you know. Whenever people I know—people younger than me—came in to bathe, I’d cross my arms like this, worried they might catch me, and keep them crossed until they left. I was worried I might get caught—I couldn’t have rumors spreading, right? So I had a lot of difficulties over those 10 years. And whenever someone asked why I kept wearing arm sleeves in the hot sum…	Whenever I run into coworkers at the bathhouse, I cross my arms, worried people might start gossiping.	The burden of maintaining employment	Professional instability	Being repositioned within the relational world
P6-94-6	I hid it and worked, or else I'd get fired... If you wear arm sleeves, they don’t notice, right... No one at the company knew for 10 years.	Working while hiding it.	The burden of maintaining employment	Professional instability	Being repositioned within the relational world
P4-60-11	I quit the beauty salon after starting dialysis... Because this makes my arms unusable... If I can’t stop the bleeding, it’s no good... I had no choice but to quit.	I quit the beauty salon because of my arms.	Disruption of livelihood	Professional instability	Being repositioned within the relational world
P4-75-4	I quit the beauty salon after starting dialysis... It’s been about three years now. They told me not to use that arm because of the dialysis, so I can’t risk using it the wrong way and causing complications. Just the other day, I came home and the bleeding wouldn’t stop. I was so scared I thought I was going to collapse.	Quit due to dialysis and arm issues	Disruption of livelihood	Professional instability	Being repositioned within the relational world
P4-75-4	Hairdressers have to use their hands a lot, after all. So I often struggle to stop the bleeding, and on dialysis days, I absolutely can't take clients. How could I serve customers with my arm like this? I had no choice but to quit. Unless it's a close friend or acquaintance who books an appointment once in a while, I just can't do it anymore—I hardly ever do.	Quitting the hair salon	Disruption of livelihood	Professional instability	Being repositioned within the relational world
P4-63-2	Other people’s veins are really something... Some people have it really bad... I’m lucky it’s only this bad..	Other people have different skin tones and rough skin, but mine isn't as bad.	Psychological protective behaviors through AVF comparison	Regaining a feeling of control through comparison and practice	Acceptance formed within the polarity of life and threat
P6-94-12	Look how bulgy it is. Even after all this time, mine hasn’t bulged out that much. It hasn’t bulged out this much. Even after 30 years, it hasn’t bulged out as much as other people’s.	It’s not as bad as other people’s.	Psychological protective behaviors through AVF comparison	Regaining a feeling of control through comparison and practice	Acceptance formed within the polarity of life and threat
P8-135-10	I'm still in pretty good shape, but people even worse off than me have several of these. Some have bulges protruding from their veins, like a worm wriggling back and forth, so when they bare their arms, people stare. Even I think their arms look gross.	Someone worse off than I am Bulging out like a wriggling earthworm	Psychological protective behaviors through AVF comparison	Regaining a feeling of control through comparison and practice	Acceptance formed within the polarity of life and threat
P1-14-7	If you're just starting out, don't use this arm too much. Seriously—some people get a blockage just from wringing out a rag once. Avoid using your dialysis arm as much as possible.	Don’t use your arms too much.	Physical protective behaviors to prevent AVF changes	Regaining a feeling of control through comparison and practice	Acceptance formed within the polarity of life and threat
P1-15-2	First of all, I need to take good care of my arm.	You need to take good care of your arm.	Physical protective behaviors to prevent AVF changes	Regaining a feeling of control through comparison and practice	Acceptance formed within the polarity of life and threat
P3-58-3	I’m now doing arm exercises along with everything else, so I make sure to do them together.	Arm exercises	Physical protective behaviors to prevent AVF changes	Regaining a feeling of control through comparison and practice	Acceptance formed within the polarity of life and threat
P4-63-2	I just go about my day on dialysis day, but the next day I apply a lot of hot compresses to my skin. I do this to minimize AVF bulging as much as possible.	Apply a warm compress to the skin to minimize the protrusion of the AVF.	Physical protective behaviors to prevent AVF changes	Regaining a feeling of control through comparison and practice	Acceptance formed within the polarity of life and threat
P6-100-10	I never use a tourniquet... You have to know how to press with your hand and take care of your arm.	No tourniquet—apply pressure with your hand.	Physical protective behaviors to prevent AVF changes	Regaining a feeling of control through comparison and practice	Acceptance formed within the polarity of life and threat
P7-104-9	You can’t just pick things up like this—you have to be careful not to lift them too hard.	Can't carry heavy things.	Physical protective behaviors to prevent AVF changes	Regaining a feeling of control through comparison and practice	Acceptance formed within the polarity of life and threat
P7-104-11	Until a year ago, I didn’t wear anything on the AVF arm. I didn’t even wear a watch like this, for fear that something might go wrong.	Don't wear accessories on my AVF arm.	Physical protective behaviors to prevent AVF changes	Regaining a feeling of control through comparison and practice	Acceptance formed within the polarity of life and threat
P3-57-6	So I always end up looking at this scar, but sometimes, when I think about it, the AVF is like a lifeline for me.	The AVF is my lifeline.	Life-sustaining entity	The dual meaning of the AVF	Acceptance formed within the polarity of life and threat
P3-57-8	This is my lifeline, isn’t it? But because of this, I’m keeping myself alive. Unless I get a transplant or something, this is my only way to stay alive—it’s my lifeline.	Lifeline	Life-sustaining entity	The dual meaning of the AVF	Acceptance formed within the polarity of life and threat
P4-68-3	Seeing the veins hurts my heart... But because of this, I’m keeping myself alive... I live comforting myself with that thought.	It helps me stay alive a little longer.	Life-sustaining entity	The dual meaning of the AVF	Acceptance formed within the polarity of life and threat
P8-134-8	There aren't many veins to start with, and I'm just barely managing with this one. But I don't know how long it'll last. If this fails, I’ll have to move it again. I just can't handle that.	Anxiety about the future due to AVF maintenance	Threat-posing entity	The dual meaning of the AVF	Acceptance formed within the polarity of life and threat
P8-134-10	I'm worried. Why wouldn't it work? If this doesn't work, I'll have to try the other side, but I don't even know if I can use my other arm properly.	If it doesn't work, I have to do the other side.	Threat-posing entity	The dual meaning of the AVF	Acceptance formed within the polarity of life and threat
P8-134-12	I want to pull the needle out, but it's my lifeline now, so I guess I have no choice.	Lifeline	Life-sustaining entity	The dual meaning of the AVF	Acceptance formed within the polarity of life and threat
P8-136-12	Thanks to this, I’ve lived this long. I don't know how much longer it’ll last. If this fails, I’ll have to move it again. What if I can’t use either arm?	The uncertain prognosis of AVF	Threat-posing entity	The dual meaning of the AVF	Acceptance formed within the polarity of life and threat
